# Supplementary material for: Prophylactic Faecalibacterium prausnitzii treatment prevents the acute breakdown of colonic epithelial barrier in a preclinical model of pelvic radiation disease
Source: Gut Microbes. 2020 Sep 28;12(1):1812867. doi: 10.1080/19490976.2020.1812867 (PMC7524396; doi:10.1080/19490976.2020.1812867)
Supplement: Supplemental Material [file KGMI_A_1812867_SM2512.zip]

Archive with 4 entries (3 files):
- Supplementary information/
- Supplementary information/Supplementary data 1.docm
- Supplementary information/Supplementary data 2.docm
- Supplementary information/Supplementary Materials and Methods.docm
